# Supplementary material for: Comprehensive bioinformatics and machine learning analysis identify VCAN as a novel biomarker of hepatitis B virus-related liver fibrosis
Source: Front Mol Biosci. 2022 Oct 7;9:1010160. doi: 10.3389/fmolb.2022.1010160 (PMC9585216; doi:10.3389/fmolb.2022.1010160)
Supplement: Supplementary file 1 [file Table2.XLSX]

## Sheet: Diagnostic biomarker
LASSO regression	SVM-RFE algorithm	RF algorithm	WGCNA
TRIM22	SOX9	DCDC2	AACS
DDB2	VCAN	SOX9	ABCG2
VCAN	TYMS	VCAN	AC079767.4
PPAP2C	TRIM22	PPAP2C	ACADSB
PROM1	FAM3B		ACE2
FAM198A	AQP1		ACSL4
PDK4	CCL20		ACSM3
	DDB2		ADAMDEC1
	DCDC2		ADRA2A
	PPAP2C		AEBP1
	CD24		AGBL2
	CD8A		AIM2
	EPCAM		AKR1B10
	APOL3		ALOX5AP
	COL3A1		AMICA1
	GPC3		ANKRD22
	ZMAT3		ANKRD29
	ELOVL7		ANKRD35
	CLDN10		ANLN
	COL1A1		ANXA10
	C15orf48		ANXA13
	ANKRD29		ANXA2
	MMP7		ANXA2P2
	C12orf75		ANXA3
	FAT1		ANXA5
	FMO1		APCDD1
	CXCL13		APOBEC3B
	EFHD1		APOF
	FAM198A		APOL3
	NTS		AQP1
	CXCL6		ARHGAP9
	CCND1		ARHGEF3
	IGLL5		ASPA
	FAM169A		B3GAT1
	TRAC		BACE2
	GPR171		BAMBI
	DTL		BBOX1
	CHST4		BCL2A1
	COL1A2		BEX2
	CCL5		BEX4
			BICC1
			BIRC3
			BTN3A2
			BTN3A3
			BUB1B
			C12orf5
			C12orf75
			C15orf48
			C16orf54
			C1QB
			C1orf106
			C7
			C9orf152
			CAP2
			CAPG
			CASP1
			CCDC109B
			CCDC146
			CCL18
			CCL19
			CCL2
			CCL20
			CCL21
			CCL4
			CCL5
			CCL8
			CCNA2
			CCNB1
			CCND1
			CCR5
			CCRL2
			CD2
			CD24
			CD27
			CD300LF
			CD38
			CD3D
			CD3G
			CD52
			CD69
			CD72
			CD8A
			CDC20
			CDC6
			CDC7
			CDK1
			CDKN1A
			CDKN3
			CECR1
			CENPK
			CENPM
			CENPU
			CENPW
			CFD
			CFHR5
			CGN
			CH25H
			CHST4
			CHST9
			CKS2
			CLDN10
			CLDN14
			CLDN7
			CLIC6
			CMPK2
			CNDP1
			CNGA1
			COL1A1
			COL1A2
			COL3A1
			COL4A1
			COL4A2
			COL5A1
			COL5A2
			COL6A3
			CORO1A
			CPVL
			CRIM1
			CRIP1
			CRTAM
			CSF2RB
			CST7
			CTGF
			CTHRC1
			CTSC
			CTSS
			CXCL1
			CXCL10
			CXCL11
			CXCL13
			CXCL6
			CXCL8
			CXCL9
			CXCR4
			CYP2A13
			CYP2A6
			CYP2A7
			CYP3A43
			CYR61
			CYTIP
			DCDC2
			DCK
			DDX26B
			DDX60
			DEPDC1B
			DHRS9
			DIRAS3
			DKK3
			DLGAP5
			DNAJC12
			DNMT3L
			DPT
			DTL
			E2F8
			EFEMP1
			EGR2
			ELOVL7
			EMR1
			ENHO
			ENPP2
			ENPP5
			EOMES
			EPB41L3
			EPCAM
			EPDR1
			EPHB1
			EPSTI1
			ERICH5
			ESRP1
			ETNK2
			ETV7
			EVI2A
			EVI2B
			EZH2
			F2RL1
			FABP5
			FAIM
			FAM129A
			FAM150B
			FAM169A
			FAM26F
			FAM3B
			FAT1
			FBLN5
			FCAMR
			FCER1G
			FCGR1B
			FCN1
			FGF13
			FGL2
			FHL2
			FITM1
			FNDC1
			FNIP2
			FOXQ1
			FPR3
			FRMD6
			FXYD2
			FZD6
			FZD7
			GAS2L3
			GBP1
			GBP2
			GBP5
			GEM
			GINS1
			GJA1
			GNMT
			GPC3
			GPNMB
			GPR160
			GPR171
			GPR18
			GPR34
			GPR65
			GPX8
			GRAMD1C
			GZMA
			GZMB
			GZMH
			GZMK
			HAO2
			HAPLN4
			HCP5
			HKDC1
			HLA-B
			HLA-DMA
			HLA-DMB
			HLA-DPA1
			HLA-DPB2
			HLA-DRA
			HLA-F
			HMCN1
			HMMR
			HPR
			HPSE
			HSD17B14
			HSPA2
			ID4
			IDO1
			IER3
			IER5
			IFI16
			IFIT3
			IFITM1
			IFNG
			IGFALS
			IGHM
			IGJ
			IGLC1
			IGLJ3
			IGLL3P
			IGLL5
			IGLV1-44
			IGSF6
			IL18
			IL1RAP
			IL32
			IL7R
			INMT
			IRF1
			ISG15
			ISG20
			ITGA4
			ITGAM
			ITGAV
			ITGBL1
			ITK
			ITM2A
			KBTBD11
			KCNJ16
			KCNJ2
			KCNN2
			KCTD12
			KDELR3
			KIF11
			KIF20A
			KIF4A
			KLRB1
			KPNA2
			KRT18
			KRT23
			KRT8
			LAIR2
			LAMB1
			LAMP3
			LAPTM5
			LBH
			LCK
			LGALS2
			LGALS3
			LGALS3BP
			LGSN
			LINC00844
			LINC01018
			LINC01093
			LINC01279
			LIPC
			LOC100131541
			LOC100288911
			LOC100505985
			LOC100506098
			LOC101927331
			LOC102723845
			LOXL1
			LPA
			LUM
			LXN
			LY75
			LY86
			LY96
			LYVE1
			LYZ
			MAD2L1
			MAFF
			MCM2
			MCM5
			MELK
			MFAP4
			MGP
			MICAL1
			MICB
			MIR34A
			MLLT11
			MME
			MMP7
			MND1
			MNDA
			MNS1
			MORC4
			MS4A1
			MS4A7
			MTCL1
			MUM1L1
			MYC
			MZB1
			NCAPG
			NCEH1
			NCF1
			NCF2
			NDC80
			NEXN
			NKG7
			NLRC3
			NLRC5
			NME5
			NTS
			NUF2
			NUSAP1
			OAS2
			OIP5
			OSBPL3
			OXCT1
			P2RY13
			P2RY14
			P2RY8
			PACSIN3
			PAG1
			PBK
			PCOLCE2
			PDGFD
			PDZK1IP1
			PHLDA1
			PLA2G4A
			PLA2G7
			PLAGL1
			PLBD1
			PLCXD3
			PLP2
			PMEPA1
			PPAP2C
			PPAPDC1A
			PPP1R1A
			PRC1
			PRKX
			PROCR
			PROM1
			PRTFDC1
			PSMB9
			PTGDS
			PTPRC
			PTTG1
			PVRIG
			QPCT
			RAB25
			RACGAP1
			RAD51AP1
			RARRES1
			RARRES3
			RASGRP1
			RASSF3
			RCAN2
			RGS18
			RHOBTB1
			RNASE6
			ROBO1
			RP1-93H18.6
			RP11-327J17.2
			RPL22L1
			RRM2
			RTN1
			RTP4
			S100A11
			S100A4
			SACS
			SAMD9
			SAMD9L
			SASH3
			SCG5
			SELL
			SELM
			SLAMF7
			SLAMF8
			SLC12A2
			SLC13A5
			SLC16A10
			SLC19A2
			SLC22A15
			SLC38A6
			SLC44A3
			SLC51B
			SLFN11
			SLFN12
			SMOC2
			SOX9
			SPA17
			SPC25
			SPIN4
			SPINT2
			SPP1
			SRD5A2
			SRPX
			STAT1
			STK39
			STMN2
			TAGLN
			TAP1
			TCF19
			TFEC
			THBS2
			THEMIS
			THOP1
			TIMP1
			TLR1
			TLR8
			TM6SF1
			TMC4
			TMEM125
			TMEM200A
			TMEM243
			TMEM255A
			TMSB10
			TNFAIP8
			TNFRSF17
			TNFRSF21
			TNFSF13B
			TOP2A
			TP53I3
			TPX2
			TRAC
			TRAT1
			TRBC1
			TRG-AS1
			TRIM22
			TTC36
			TTK
			TUBA1A
			TYMS
			TYROBP
			UBASH3A
			UBE2C
			UBE2Q2
			UBE2T
			UCP2
			UHRF1
			UTS2
			VCAN
			VTCN1
			WARS
			WBP5
			ZC3H12D
			ZFPM2
			ZGPAT
			ZMAT3
			ZNF267
			ZNF367
			ZNF468
			ZWINT
