# Supplementary material for: Comprehensive bioinformatics and machine learning analysis identify VCAN as a novel biomarker of hepatitis B virus-related liver fibrosis
Source: Front Mol Biosci. 2022 Oct 7;9:1010160. doi: 10.3389/fmolb.2022.1010160 (PMC9585216; doi:10.3389/fmolb.2022.1010160)
Supplement: Supplementary file 3 [file Table1.XLSX]

## Sheet: Sheet1
id	logFC	AveExpr	t	P.Value	adj.P.Val	B
TRIM22	0.847318	9.02081	7.17079	5.55575e-11	5.78047e-07	14.5686
AQP1	1.14083	5.92523	7.04529	1.0633e-10	5.78047e-07	13.9573
DDB2	0.588516	6.99088	7.04447	1.06779e-10	5.78047e-07	13.9534
VCAN	0.644596	4.11874	6.83959	3.05029e-10	9.84303e-07	12.9652
CHST4	1.05177	5.63726	6.83129	3.18192e-10	9.84303e-07	12.9254
DCDC2	0.75606	3.4624	6.7852	4.02175e-10	1.08859e-06	12.7049
ZMAT3	0.669852	6.26547	6.73841	5.09781e-10	1.11167e-06	12.4818
CD24	1.23234	6.04973	6.73702	5.1338e-10	1.11167e-06	12.4752
TYMS	0.683136	5.20052	6.65643	7.70988e-10	1.51773e-06	12.0925
EPCAM	1.81272	5.92079	6.60417	1.00246e-09	1.67186e-06	11.8455
SOX9	1.23114	5.3346	6.60392	1.0037e-09	1.67186e-06	11.8443
CXCL6	1.52664	4.77133	6.56244	1.23542e-09	1.91084e-06	11.6489
MIR34A	0.599743	5.59969	6.52373	1.49897e-09	2.16391e-06	11.467
COL1A2	0.955986	6.86242	6.47274	1.93213e-09	2.49405e-06	11.2283
FAT1	1.19155	7.086	6.46832	1.975e-09	2.49405e-06	11.2076
PPAP2C	0.751724	4.53181	6.45526	2.10737e-09	2.49405e-06	11.1466
ELOVL7	0.994846	4.30734	6.44766	2.18837e-09	2.49405e-06	11.1112
CLDN10	1.14078	5.7159	6.3642	3.30668e-09	3.40966e-06	10.723
FAM150B	0.917625	4.2896	6.35071	3.53398e-09	3.4784e-06	10.6605
COL3A1	0.781908	8.29584	6.33801	3.76201e-09	3.54185e-06	10.6017
COL1A1	0.605509	5.90554	6.25137	5.75404e-09	4.98392e-06	10.2023
BICC1	0.811647	4.04893	6.21486	6.87661e-09	5.72716e-06	10.0349
PROM1	0.846861	4.67613	6.09012	1.25946e-08	9.38164e-06	9.4664
LUM	0.794762	5.82827	5.98365	2.10074e-08	1.37847e-05	8.98606
AEBP1	0.856114	6.91115	5.87262	3.56405e-08	2.03095e-05	8.49001
TRAC	0.639622	6.29652	5.85504	3.87348e-08	2.06869e-05	8.41191
HLA-DRA	0.649726	10.5849	5.8459	4.04454e-08	2.06869e-05	8.37137
FAM169A	0.719387	4.64541	5.82703	4.42162e-08	2.14717e-05	8.28777
THBS2	0.961553	6.42618	5.81407	4.7002e-08	2.16549e-05	8.23046
HLA-DMA	0.724292	8.1681	5.65411	9.93437e-08	3.53427e-05	7.52893
LXN	0.894864	5.83978	5.6371	1.07501e-07	3.56701e-05	7.45499
FAM198A	-0.764458	4.25724	-5.62131	1.15661e-07	3.56701e-05	7.38646
EFEMP1	0.761019	4.19662	5.61941	1.16679e-07	3.56701e-05	7.37825
APCDD1	0.857921	4.53276	5.61192	1.20796e-07	3.56701e-05	7.34576
ITK	0.771147	5.13389	5.60715	1.23487e-07	3.56701e-05	7.32513
SLC12A2	0.752779	5.03543	5.59728	1.29251e-07	3.56701e-05	7.2824
CCND1	0.651618	7.6983	5.5958	1.30135e-07	3.56701e-05	7.27602
CXCR4	0.659287	5.17451	5.57646	1.42277e-07	3.80355e-05	7.19248
STAT1	0.698925	7.00866	5.55786	1.54998e-07	3.93048e-05	7.11229
MMP7	0.809011	4.76025	5.53679	1.70761e-07	3.93048e-05	7.02161
DPT	0.793528	5.64078	5.52453	1.80634e-07	4.03243e-05	6.96899
TRBC1	0.82806	7.1572	5.52211	1.82654e-07	4.0359e-05	6.95858
IGLL3P	0.845556	6.85569	5.4927	2.08973e-07	4.46081e-05	6.83259
COL4A1	0.672792	7.04296	5.47689	2.24613e-07	4.63205e-05	6.76505
IL18	0.685832	4.35077	5.45511	2.48051e-07	4.88301e-05	6.67217
NTS	1.00198	4.20753	5.44654	2.57921e-07	4.98662e-05	6.63567
CCDC146	0.68333	5.36013	5.4369	2.69479e-07	5.07642e-05	6.59466
SPP1	0.757804	3.96649	5.42353	2.86348e-07	5.16715e-05	6.53786
WBP5	0.608221	7.56464	5.4126	3.00898e-07	5.25455e-05	6.4915
CD2	0.754698	5.82814	5.40593	3.10121e-07	5.35412e-05	6.46326
CD3D	0.6637	6.39422	5.38179	3.45918e-07	5.67462e-05	6.3611
CD8A	0.890866	6.61896	5.37981	3.49026e-07	5.68256e-05	6.35274
KCTD12	0.648494	6.94236	5.3632	3.76188e-07	5.94596e-05	6.28267
ANKRD29	0.610155	4.35542	5.34576	4.06936e-07	6.3173e-05	6.20922
C7	0.606571	7.30919	5.31527	4.66678e-07	6.67323e-05	6.08118
CXCL10	1.4013	8.32545	5.29953	5.00803e-07	7.04182e-05	6.01522
GPR171	0.604756	4.62414	5.29765	5.05035e-07	7.05337e-05	6.00736
APOL3	0.721681	7.27082	5.2889	5.25209e-07	7.19802e-05	5.97076
CXCL9	1.39936	8.41907	5.2759	5.56629e-07	7.53328e-05	5.91647
ITM2A	0.756549	6.40424	5.26114	5.94515e-07	7.8022e-05	5.85496
SRD5A2	-0.850776	7.69538	-5.23667	6.62973e-07	8.39533e-05	5.75316
GEM	0.833918	5.55543	5.20824	7.52194e-07	8.9989e-05	5.63525
PLCXD3	0.596096	4.24281	5.19243	8.0675e-07	9.30006e-05	5.56988
COL4A2	0.618598	6.14686	5.19104	8.11726e-07	9.30006e-05	5.56414
C12orf5	0.692173	5.9191	5.14552	9.92354e-07	0.000105335	5.37661
CD27	0.616689	5.7659	5.13286	1.04917e-06	0.000108703	5.32465
RNASE6	0.608773	7.19879	5.12921	1.06612e-06	0.000109271	5.3097
CCL2	0.788265	5.71254	5.11807	1.11957e-06	0.000113701	5.26407
MYC	0.619945	6.40388	5.10408	1.19041e-06	0.000117981	5.20683
SPINT2	0.630315	6.49876	5.09904	1.21698e-06	0.000118721	5.18624
ANXA3	0.701187	3.59118	5.09901	1.21714e-06	0.000118721	5.18611
SELM	0.602163	5.56458	5.07802	1.33412e-06	0.000125061	5.10053
MFAP4	0.589731	5.68094	5.07645	1.34331e-06	0.000125379	5.09413
IL32	0.803705	7.83999	5.05211	1.49375e-06	0.000133786	4.99515
CECR1	0.602461	8.56115	5.02632	1.67097e-06	0.000143584	4.89064
BEX2	0.596884	4.83584	5	1.8729e-06	0.000154742	4.78432
FCGR1B	1.00862	4.88215	4.99358	1.92559e-06	0.000156438	4.75847
LOXL1	0.803677	4.14673	4.97212	2.11257e-06	0.000163377	4.67213
FBLN5	0.691576	6.22118	4.96434	2.18467e-06	0.000166241	4.64087
SLC44A3	0.788421	5.33403	4.96399	2.18799e-06	0.000166241	4.63945
GPC3	0.719799	4.10589	4.94939	2.32991e-06	0.000174574	4.58092
C1orf106	0.622606	3.91165	4.94026	2.42311e-06	0.000180759	4.5444
RAB25	1.00854	4.0219	4.93122	2.51902e-06	0.000182969	4.50825
RASGRP1	0.769995	4.77512	4.91548	2.69488e-06	0.000185844	4.44542
PDK4	-0.639108	6.93164	-4.87456	3.20963e-06	0.000203816	4.28273
PCOLCE2	-0.929101	6.23459	-4.85731	3.4541e-06	0.000212486	4.21443
CCL19	1.22154	6.84448	4.84398	3.65543e-06	0.000221103	4.16173
CYTIP	0.604794	5.61928	4.83603	3.78071e-06	0.000226106	4.13039
KBTBD11	-0.637795	5.82212	-4.8351	3.7957e-06	0.000226106	4.12671
ZWINT	0.851562	5.83529	4.81753	4.08884e-06	0.000234232	4.05753
PDZK1IP1	0.682532	3.92391	4.79735	4.45273e-06	0.000244548	3.97826
NDC80	0.75945	4.04309	4.79636	4.47136e-06	0.000244548	3.97438
C12orf75	0.814953	4.8738	4.79422	4.51197e-06	0.000244548	3.96597
FAM3B	1.08283	5.18489	4.77515	4.88929e-06	0.00025635	3.89132
LYZ	0.878295	7.53286	4.77067	4.98239e-06	0.000260232	3.87379
CYR61	0.603498	5.68387	4.76575	5.08644e-06	0.000263497	3.85458
DNMT3L	-0.586666	6.71388	-4.75775	5.26038e-06	0.000268993	3.82334
HSD17B14	-0.599319	6.20706	-4.7431	5.59359e-06	0.000282339	3.76627
LINC01093	-0.796486	8.43627	-4.73606	5.76098e-06	0.000287316	3.73888
CRTAM	0.588743	3.17168	4.72622	6.00293e-06	0.000293425	3.70067
CCL21	0.939945	6.4425	4.71915	6.1829e-06	0.000298673	3.67323
LY75	0.685359	5.44804	4.69152	6.93775e-06	0.000323075	3.56627
CSF2RB	0.591291	5.9869	4.68759	7.05206e-06	0.000326293	3.5511
EVI2A	0.622652	5.50157	4.68254	7.20175e-06	0.000331801	3.5316
RRM2	1.0469	5.59875	4.67721	7.36307e-06	0.000336371	3.51104
IGLL5	0.672374	7.03002	4.67406	7.45979e-06	0.000339358	3.49892
KCNN2	-1.08553	7.11787	-4.66372	7.78673e-06	0.000348139	3.45911
CCL4	0.634593	7.15453	4.66339	7.79752e-06	0.000348139	3.45783
PPP1R1A	-0.763525	7.99658	-4.65547	8.05754e-06	0.000354322	3.42739
MROH2A	-1.05346	5.22322	-4.63338	8.82818e-06	0.000379297	3.34264
GZMA	0.676542	6.12639	4.62075	9.30034e-06	0.000396436	3.29431
GJA1	0.607354	6.00686	4.61734	9.43171e-06	0.000399394	3.2813
CD52	0.699295	6.39926	4.59371	1.03944e-05	0.000423879	3.19118
FOXQ1	0.629977	4.9839	4.58401	1.08165e-05	0.000434143	3.15428
LINC01018	-0.667129	7.06838	-4.57003	1.14538e-05	0.00044738	3.10121
GZMK	0.681806	6.50391	4.568	1.15494e-05	0.000447389	3.09351
CH25H	0.643981	4.01347	4.55581	1.21395e-05	0.000461174	3.04733
ISG20	0.630501	5.96248	4.53435	1.32498e-05	0.000488481	2.96625
RARRES1	0.612652	4.63934	4.52705	1.36491e-05	0.000498412	2.93874
PTGDS	0.692443	7.01001	4.483	1.63182e-05	0.000553299	2.77336
CDKN3	0.66664	4.60446	4.47681	1.67316e-05	0.000558251	2.75021
CCL5	0.652641	7.30959	4.46843	1.7307e-05	0.000570801	2.71892
CD69	0.628013	3.44546	4.46769	1.7359e-05	0.000570801	2.71614
CENPK	0.637895	2.86125	4.46765	1.7362e-05	0.000570801	2.71598
C16orf54	0.637843	3.21891	4.45835	1.80245e-05	0.00058254	2.68133
CHST9	0.722694	4.58162	4.45055	1.86e-05	0.000584565	2.65225
GPNMB	0.764193	6.12799	4.42281	2.07909e-05	0.000633202	2.54925
MELK	0.618685	5.18456	4.41948	2.10704e-05	0.000639016	2.5369
CNDP1	-0.686857	9.37178	-4.41902	2.11092e-05	0.0006393	2.5352
PRC1	0.69989	3.83951	4.39586	2.31573e-05	0.000683171	2.44959
ANXA13	0.677364	6.95101	4.39305	2.34182e-05	0.000688057	2.43923
NCEH1	0.628204	4.82135	4.38988	2.37158e-05	0.000693478	2.42756
DTL	0.613771	3.94673	4.37742	2.49227e-05	0.000711777	2.38169
GPX2	0.625493	6.09492	4.35751	2.69753e-05	0.000749837	2.30857
IGJ	0.754115	8.06173	4.34702	2.81203e-05	0.000772738	2.27017
E2F8	0.616805	2.53589	4.33055	3.00147e-05	0.000801403	2.20997
GINS1	0.656646	4.60502	4.2891	3.53377e-05	0.000888291	2.05928
CCL20	1.07531	4.38298	4.2836	3.61093e-05	0.000901544	2.03935
GBP5	0.600962	5.43777	4.25478	4.04226e-05	0.000968265	1.93527
ENPP2	0.611515	7.48751	4.24981	4.12152e-05	0.00098182	1.91737
AKR1B10	1.59723	6.25597	4.20527	4.90097e-05	0.0011101	1.75774
CCL18	0.678381	5.31554	4.18148	5.37364e-05	0.00118727	1.67293
KRT23	1.31086	4.08936	4.1658	5.7086e-05	0.0012413	1.61726
HSPA2	0.601175	5.42567	4.16159	5.80184e-05	0.00125466	1.60235
LOC100505985	-0.585152	7.4181	-4.14985	6.06981e-05	0.0012903	1.56079
UPP2	0.846163	5.28704	4.1334	6.46528e-05	0.00133876	1.50272
PBK	0.850418	3.59711	4.10589	7.1822e-05	0.00142813	1.406
NPW	0.746353	4.75868	4.06182	8.49183e-05	0.00161726	1.25207
TNFRSF17	0.63383	3.77987	4.03908	9.25397e-05	0.00171416	1.17313
MT1M	-0.719787	9.42378	-4.02694	9.68748e-05	0.00176725	1.1311
KIF20A	0.614129	3.89211	4.02467	9.77049e-05	0.00177492	1.12327
C5orf27	-1.09003	6.99763	-3.98455	0.00011357	0.00199777	0.985216
CXCL11	1.04102	4.07245	3.95094	0.00012873	0.00217349	0.870351
FNDC1	0.596388	3.45722	3.91519	0.00014696	0.00238582	0.749032
CD72	0.62873	5.17533	3.90374	0.000153303	0.00245172	0.710346
GNMT	-0.638201	10.0456	-3.86647	0.0001758	0.00270752	0.58506
RCAN2	0.619405	5.11029	3.8424	0.000191965	0.00288667	0.504633
EFHD1	-0.608307	7.22795	-3.6944	0.000326935	0.00418854	0.0188749
FABP5	0.779526	6.21493	3.66807	0.000358872	0.00446174	-0.0659563
ADAMDEC1	0.663836	3.96087	3.63812	0.00039879	0.00481081	-0.161875
UHRF1	0.624673	4.16311	3.6332	0.000405737	0.00484869	-0.177573
C15orf48	0.720054	3.94912	3.6075	0.000443908	0.00517908	-0.259266
TMEM154	0.669055	5.50757	3.60207	0.000452397	0.00525547	-0.276469
FMO1	0.675608	5.42067	3.45648	0.000746145	0.00741488	-0.729833
LPA	-0.586856	7.73912	-3.43185	0.000810907	0.00786358	-0.805042
SLC51B	0.639922	4.19517	3.40754	0.000879949	0.00831707	-0.878813
FCAMR	0.643507	5.75357	3.3306	0.00113657	0.00993195	-1.10945
PLA2G2A	0.803523	7.02097	3.18361	0.00183179	0.0138579	-1.5378
LGALS4	0.70232	7.53496	3.14691	0.00205865	0.0150754	-1.6422
PCK1	-0.633872	9.74457	-3.06692	0.0026464	0.0179295	-1.8662
GPR88	-0.715585	5.05122	-2.98092	0.00344869	0.0213276	-2.10148
CYP2C19	-0.666411	8.47674	-2.85103	0.00509189	0.0278614	-2.44587
CXCL13	0.608957	3.61817	2.64254	0.00927012	0.0421447	-2.97041
